# Supplementary material for: Effectiveness of a Self-Decontaminating Coating Containing Usnic Acid in Reducing Environmental Microbial Load in Tertiary-Care Hospitals
Source: Int J Environ Res Public Health. 2023 Apr 7;20(8):5434. doi: 10.3390/ijerph20085434 (PMC10138069; doi:10.3390/ijerph20085434)
Supplement: Supplementary file 1 [file ijerph-20-05434-s001.zip]

Archive with 1 entries (1 files):
- ijerph-2295689-supplementary.pdf
